# Supplementary material for: DNA Methyltransferases Are Required to Induce Heterochromatic Re-Replication in Arabidopsis
Source: PLoS Genet. 2012 Jul 5;8(7):e1002808. doi: 10.1371/journal.pgen.1002808 (PMC3390372; doi:10.1371/journal.pgen.1002808)
Supplement: Table S1 — TEs defined to be upregulated in each mutant. (XLS) [file pgen.1002808.s014.xls]

## Sheet: Sheet1
Table S1. TEs defined to be upregulated in each mutant.
atxr5 atxr6	ddm1	met1	cmt3	kyp suvh5 suvh6	mom1	ddm1 atxr5 atxr6	met1 atxr5 atxr6	cmt3 atxr5 atxr6	kyp suvh5 suvh6 atxr5 atxr6	mom1 atxr5 atxr6
AT1TE42225	AT1TE14085	AT1TE04710	AT1TE18410	AT1TE14085	AT1TE43225	AT1TE14085	AT1TE14085	AT1TE18410	AT1TE14085	AT1TE38940
AT1TE45375	AT1TE18410	AT1TE14085	AT1TE40355	AT1TE18410	AT1TE45375	AT1TE18410	AT1TE19130	AT1TE40355	AT1TE18410	AT1TE42225
AT1TE45380	AT1TE19130	AT1TE19130	AT1TE44380	AT1TE19130	AT1TE45380	AT1TE19130	AT1TE27295	AT1TE44380	AT1TE19130	AT1TE43225
AT1TE45385	AT1TE27295	AT1TE27295	AT1TE56390	AT1TE29570	AT1TE45390	AT1TE27295	AT1TE29570	AT1TE45375	AT1TE29570	AT1TE44230
AT1TE45390	AT1TE29570	AT1TE29570	AT1TE56395	AT1TE33490	AT1TE45510	AT1TE29570	AT1TE30845	AT1TE45380	AT1TE33490	AT1TE44455
AT1TE50860	AT1TE33490	AT1TE30845	AT1TE56400	AT1TE34580	AT2TE07145	AT1TE33490	AT1TE31935	AT1TE46065	AT1TE34580	AT1TE45375
AT1TE54480	AT1TE34315	AT1TE33490	AT1TE66380	AT1TE36570	AT2TE08225	AT1TE35305	AT1TE31945	AT1TE56390	AT1TE35305	AT1TE45380
AT1TE56390	AT1TE34580	AT1TE35305	AT2TE07145	AT1TE38940	AT2TE11560	AT1TE36570	AT1TE33490	AT1TE56395	AT1TE36570	AT1TE45385
AT2TE07145	AT1TE35305	AT1TE36570	AT2TE08225	AT1TE39515	AT2TE15880	AT1TE38940	AT1TE35305	AT1TE56400	AT1TE38940	AT1TE45390
AT2TE11040	AT1TE36570	AT1TE38530	AT2TE27645	AT1TE40355	AT2TE18240	AT1TE39380	AT1TE36570	AT1TE58075	AT1TE39380	AT1TE45395
AT2TE11050	AT1TE38940	AT1TE38940	AT2TE28325	AT1TE42875	AT2TE19610	AT1TE40340	AT1TE38530	AT1TE59745	AT1TE39390	AT1TE45510
AT2TE11920	AT1TE39380	AT1TE39375	AT2TE35840	AT1TE43880	AT2TE19615	AT1TE40355	AT1TE38940	AT1TE66380	AT1TE39515	AT1TE46665
AT2TE12030	AT1TE39390	AT1TE39380	AT2TE37050	AT1TE43975	AT2TE19620	AT1TE41230	AT1TE39375	AT1TE86360	AT1TE40355	AT1TE47705
AT2TE12310	AT1TE39515	AT1TE39515	AT3TE40420	AT1TE44380	AT2TE19625	AT1TE41345	AT1TE39380	AT2TE01560	AT1TE42875	AT1TE48035
AT2TE12315	AT1TE40355	AT1TE41230	AT3TE45385	AT1TE46405	AT2TE28015	AT1TE42225	AT1TE39390	AT2TE07145	AT1TE42890	AT1TE49300
AT2TE13060	AT1TE41230	AT1TE41345	AT3TE45390	AT1TE55795	AT2TE28020	AT1TE42395	AT1TE39515	AT2TE08225	AT1TE43880	AT1TE50860
AT2TE15880	AT1TE41345	AT1TE42205	AT3TE51150	AT1TE56135	AT2TE28025	AT1TE42890	AT1TE39880	AT2TE15880	AT1TE43975	AT1TE50875
AT2TE16710	AT1TE41860	AT1TE42210	AT3TE64435	AT1TE56390	AT2TE28035	AT1TE43050	AT1TE41230	AT2TE19610	AT1TE44380	AT1TE51360
AT2TE16725	AT1TE42225	AT1TE42225	AT3TE67635	AT1TE56395	AT3TE21700	AT1TE43355	AT1TE41345	AT2TE26275	AT1TE45375	AT1TE51735
AT2TE16800	AT1TE42395	AT1TE42875	AT3TE68090	AT1TE56400	AT3TE51895	AT1TE43975	AT1TE42205	AT2TE27390	AT1TE45380	AT1TE51850
AT2TE16825	AT1TE42875	AT1TE42890	AT3TE68730	AT1TE59745	AT3TE51900	AT1TE44380	AT1TE42210	AT2TE27645	AT1TE46235	AT1TE52590
AT2TE17095	AT1TE42890	AT1TE43030	AT3TE76225	AT1TE60180	AT3TE51910	AT1TE44450	AT1TE42225	AT2TE28020	AT1TE46405	AT1TE52950
AT2TE17110	AT1TE43355	AT1TE43040	AT3TE90530	AT1TE64825	AT3TE55365	AT1TE44455	AT1TE42395	AT2TE28325	AT1TE46575	AT1TE52985
AT2TE18455	AT1TE43430	AT1TE43050	AT4TE03295	AT1TE65060	AT3TE57110	AT1TE44630	AT1TE42400	AT2TE35840	AT1TE48035	AT1TE54480
AT2TE19005	AT1TE43605	AT1TE43225	AT4TE25100	AT1TE66380	AT3TE59450	AT1TE45020	AT1TE42445	AT2TE37050	AT1TE52590	AT1TE55320
AT2TE19610	AT1TE43880	AT1TE43880	AT4TE44080	AT1TE70815	AT3TE59455	AT1TE45135	AT1TE42490	AT2TE38575	AT1TE52950	AT2TE03625
AT2TE19615	AT1TE43975	AT1TE44125	AT4TE50435	AT1TE82600	AT3TE59460	AT1TE45145	AT1TE42875	AT3TE40420	AT1TE54925	AT2TE07145
AT2TE19620	AT1TE44125	AT1TE44380	AT5TE23185	AT1TE86360	AT3TE59465	AT1TE45175	AT1TE42890	AT3TE45385	AT1TE55795	AT2TE08225
AT2TE19625	AT1TE44235	AT1TE44450	AT5TE36230	AT2TE01560	AT3TE59470	AT1TE45375	AT1TE43030	AT3TE45390	AT1TE56390	AT2TE11040
AT2TE20330	AT1TE44380	AT1TE44455	AT5TE61735	AT2TE06885	AT3TE59480	AT1TE45380	AT1TE43040	AT3TE51150	AT1TE56395	AT2TE11050
AT2TE21105	AT1TE44450	AT1TE44630	AT5TE63010	AT2TE07145	AT3TE59515	AT1TE45385	AT1TE43050	AT3TE60425	AT1TE56400	AT2TE11355
AT2TE22335	AT1TE44455	AT1TE45020	AT5TE63020	AT2TE07745	AT3TE60425	AT1TE45390	AT1TE43225	AT3TE60430	AT1TE59745	AT2TE11560
AT2TE24385	AT1TE44630	AT1TE45135		AT2TE08225	AT3TE60430	AT1TE45395	AT1TE43355	AT3TE64435	AT1TE60180	AT2TE11570
AT2TE25440	AT1TE45020	AT1TE45145		AT2TE09565	AT3TE60460	AT1TE45800	AT1TE43865	AT3TE66875	AT1TE65060	AT2TE11805
AT2TE26680	AT1TE45135	AT1TE45150		AT2TE11110	AT3TE63540	AT1TE45855	AT1TE43880	AT3TE67635	AT1TE66380	AT2TE11890
AT2TE28020	AT1TE45145	AT1TE45175		AT2TE11560	AT4TE04415	AT1TE46140	AT1TE43975	AT3TE68090	AT1TE70815	AT2TE11900
AT3TE50940	AT1TE45175	AT1TE45375		AT2TE11920	AT4TE09570	AT1TE46235	AT1TE44125	AT3TE68730	AT1TE86360	AT2TE11920
AT3TE51900	AT1TE45375	AT1TE45380		AT2TE12470	AT4TE09845	AT1TE46305	AT1TE44230	AT3TE76225	AT2TE01560	AT2TE11985
AT3TE53850	AT1TE45380	AT1TE45385		AT2TE13060	AT4TE14295	AT1TE46330	AT1TE44380	AT3TE90530	AT2TE07145	AT2TE12020
AT3TE53865	AT1TE45385	AT1TE45390		AT2TE16310	AT4TE15005	AT1TE46405	AT1TE44450	AT4TE03295	AT2TE07745	AT2TE12030
AT3TE54330	AT1TE45390	AT1TE45395		AT2TE18410	AT4TE15025	AT1TE46635	AT1TE44455	AT4TE09845	AT2TE08225	AT2TE12310
AT3TE55360	AT1TE45395	AT1TE45855		AT2TE18415	AT4TE15030	AT1TE46665	AT1TE44630	AT4TE15005	AT2TE08665	AT2TE12340
AT3TE55395	AT1TE45510	AT1TE45860		AT2TE19200	AT4TE15820	AT1TE46755	AT1TE44720	AT4TE15025	AT2TE09565	AT2TE13060
AT3TE56640	AT1TE45800	AT1TE45870		AT2TE20205	AT4TE15825	AT1TE46765	AT1TE44825	AT4TE15030	AT2TE09640	AT2TE13080
AT3TE57100	AT1TE45855	AT1TE46095		AT2TE22315	AT4TE17070	AT1TE46780	AT1TE44905	AT4TE15820	AT2TE11110	AT2TE13335
AT3TE57110	AT1TE45870	AT1TE46235		AT2TE22335	AT4TE17115	AT1TE47595	AT1TE45020	AT4TE15825	AT2TE11805	AT2TE13350
AT3TE57165	AT1TE46140	AT1TE46270		AT2TE24525	AT4TE17470	AT1TE47605	AT1TE45135	AT4TE17470	AT2TE11890	AT2TE15415
AT3TE57395	AT1TE46235	AT1TE46330		AT2TE26275	AT4TE18705	AT1TE47745	AT1TE45145	AT4TE22095	AT2TE11920	AT2TE15880
AT3TE57445	AT1TE46305	AT1TE46575		AT2TE27390	AT4TE18715	AT1TE47750	AT1TE45150	AT4TE25100	AT2TE12470	AT2TE16710
AT3TE58895	AT1TE46330	AT1TE46625		AT2TE27645	AT4TE18720	AT1TE48020	AT1TE45175	AT4TE29830	AT2TE13060	AT2TE16725
AT3TE59350	AT1TE46405	AT1TE46635		AT2TE27870	AT5TE39630	AT1TE48035	AT1TE45180	AT4TE44080	AT2TE16030	AT2TE17095
AT3TE59450	AT1TE46575	AT1TE46665		AT2TE28020	AT5TE41070	AT1TE48830	AT1TE45375	AT4TE50435	AT2TE16310	AT2TE17110
AT3TE59460	AT1TE46635	AT1TE46755		AT2TE28025	AT5TE42440	AT1TE49300	AT1TE45380	AT5TE23185	AT2TE19610	AT2TE17550
AT3TE60425	AT1TE46665	AT1TE46765		AT2TE28035	AT5TE43260	AT1TE49740	AT1TE45385	AT5TE31020	AT2TE20330	AT2TE17565
AT3TE60430	AT1TE46755	AT1TE46770		AT2TE28325	AT5TE43580	AT1TE49845	AT1TE45390	AT5TE32880	AT2TE21380	AT2TE17585
AT3TE60460	AT1TE46765	AT1TE46780		AT2TE35840	AT5TE44770	AT1TE49850	AT1TE45395	AT5TE33455	AT2TE22040	AT2TE17590
AT3TE62685	AT1TE46770	AT1TE46795		AT2TE37050	AT5TE46155	AT1TE49955	AT1TE45490	AT5TE36230	AT2TE22075	AT2TE17600
AT3TE63540	AT1TE46780	AT1TE46805		AT2TE38575	AT5TE46165	AT1TE50860	AT1TE45510	AT5TE36335	AT2TE22315	AT2TE17725
AT3TE90530	AT1TE46805	AT1TE46825		AT2TE38900	AT5TE47200	AT1TE50875	AT1TE45560	AT5TE37660	AT2TE22335	AT2TE18240
AT4TE05190	AT1TE46970	AT1TE47745		AT2TE63800	AT5TE48715	AT1TE51040	AT1TE45790	AT5TE41865	AT2TE23965	AT2TE18410
AT4TE09570	AT1TE47595	AT1TE47750		AT3TE21700	AT5TE48720	AT1TE51055	AT1TE45800	AT5TE43665	AT2TE23970	AT2TE18450
AT4TE09580	AT1TE47605	AT1TE48020		AT3TE22200	AT5TE48725	AT1TE51065	AT1TE45855	AT5TE61735	AT2TE24525	AT2TE18455
AT4TE09845	AT1TE47750	AT1TE48025		AT3TE37690		AT1TE51105	AT1TE45860	AT5TE63010	AT2TE26275	AT2TE19005
AT4TE15005	AT1TE48020	AT1TE48035		AT3TE40420		AT1TE51260	AT1TE45870	AT5TE63020	AT2TE26680	AT2TE19590
AT4TE15025	AT1TE48035	AT1TE48830		AT3TE42075		AT1TE51615	AT1TE46065		AT2TE27390	AT2TE19595
AT4TE15030	AT1TE48830	AT1TE49300		AT3TE43550		AT1TE51735	AT1TE46095		AT2TE27645	AT2TE19600
AT4TE15420	AT1TE49300	AT1TE49675		AT3TE45385		AT1TE51910	AT1TE46140		AT2TE27870	AT2TE19610
AT4TE15440	AT1TE49675	AT1TE49845		AT3TE45390		AT1TE52105	AT1TE46235		AT2TE28020	AT2TE19615
AT4TE15555	AT1TE49740	AT1TE49850		AT3TE45430		AT1TE52110	AT1TE46265		AT2TE28025	AT2TE19620
AT4TE15665	AT1TE49845	AT1TE49955		AT3TE47975		AT1TE52125	AT1TE46270		AT2TE28035	AT2TE19625
AT4TE15670	AT1TE49850	AT1TE50860		AT3TE48135		AT1TE52200	AT1TE46275		AT2TE28325	AT2TE20220
AT4TE15820	AT1TE49955	AT1TE50875		AT3TE48150		AT1TE52205	AT1TE46305		AT2TE35840	AT2TE20255
AT4TE15825	AT1TE50860	AT1TE51040		AT3TE49090		AT1TE52590	AT1TE46330		AT2TE37050	AT2TE20330
AT4TE16080	AT1TE50875	AT1TE51065		AT3TE50125		AT1TE52610	AT1TE46405		AT2TE38575	AT2TE20905
AT4TE16400	AT1TE51040	AT1TE51260		AT3TE51150		AT1TE52925	AT1TE46575		AT2TE41170	AT2TE20960
AT4TE16900	AT1TE51065	AT1TE51265		AT3TE51735		AT1TE52950	AT1TE46625		AT2TE48990	AT2TE20965
AT4TE16945	AT1TE51105	AT1TE51615		AT3TE54005		AT1TE52985	AT1TE46635		AT2TE63800	AT2TE21105
AT4TE17115	AT1TE51260	AT1TE51735		AT3TE54330		AT1TE52990	AT1TE46665		AT3TE21700	AT2TE21110
AT4TE17205	AT1TE51265	AT1TE51820		AT3TE54985		AT1TE53060	AT1TE46755		AT3TE22200	AT2TE21710
AT4TE17360	AT1TE51615	AT1TE51835		AT3TE59985		AT1TE54760	AT1TE46765		AT3TE40420	AT2TE21760
AT4TE17470	AT1TE51735	AT1TE51910		AT3TE60410		AT1TE54805	AT1TE46770		AT3TE43550	AT2TE21765
AT4TE18245	AT1TE51820	AT1TE51945		AT3TE60425		AT1TE54925	AT1TE46780		AT3TE45330	AT2TE22040
AT4TE18330	AT1TE51910	AT1TE52105		AT3TE60430		AT1TE55320	AT1TE46795		AT3TE45385	AT2TE22335
AT4TE18705	AT1TE52105	AT1TE52110		AT3TE62685		AT1TE56390	AT1TE46805		AT3TE45390	AT2TE23965
AT4TE19655	AT1TE52110	AT1TE52125		AT3TE62785		AT1TE56395	AT1TE46825		AT3TE45430	AT2TE23970
AT4TE19915	AT1TE52125	AT1TE52200		AT3TE62940		AT1TE56400	AT1TE47035		AT3TE46000	AT2TE24385
AT4TE19925	AT1TE52200	AT1TE52205		AT3TE64435		AT1TE59745	AT1TE47105		AT3TE47740	AT2TE24735
AT4TE20400	AT1TE52205	AT1TE52210		AT3TE67635		AT1TE60180	AT1TE47580		AT3TE47975	AT2TE25440
AT5TE29995	AT1TE52590	AT1TE52590		AT3TE68090		AT1TE62470	AT1TE47605		AT3TE48135	AT2TE25540
AT5TE40510	AT1TE52610	AT1TE52610		AT3TE68730		AT1TE64830	AT1TE47610		AT3TE48150	AT2TE26315
AT5TE40530	AT1TE52735	AT1TE52735		AT3TE69350		AT1TE65060	AT1TE47630		AT3TE49090	AT2TE26680
AT5TE40565	AT1TE52885	AT1TE52855		AT3TE76225		AT1TE66380	AT1TE47685		AT3TE50025	AT2TE28015
AT5TE40575	AT1TE52925	AT1TE52860		AT3TE82555		AT1TE67110	AT1TE47690		AT3TE50125	AT2TE28020
AT5TE41070	AT1TE52950	AT1TE52950		AT3TE90530		AT1TE69795	AT1TE47705		AT3TE51150	AT2TE28025
AT5TE41865	AT1TE52985	AT1TE52985		AT3TE92795		AT1TE69800	AT1TE47715		AT3TE51460	AT2TE28030
AT5TE42440	AT1TE52990	AT1TE52990		AT4TE03295		AT1TE69805	AT1TE47720		AT3TE51660	AT2TE28035
AT5TE43260	AT1TE53065	AT1TE53050		AT4TE04415		AT1TE69810	AT1TE47725		AT3TE51735	AT3TE48120
AT5TE43315	AT1TE53635	AT1TE53060		AT4TE05190		AT1TE69815	AT1TE47730		AT3TE51760	AT3TE50025
AT5TE43665	AT1TE53765	AT1TE53065		AT4TE09315		AT1TE70815	AT1TE47745		AT3TE54005	AT3TE50125
AT5TE43915	AT1TE53970	AT1TE53095		AT4TE10345		AT1TE72970	AT1TE47750		AT3TE54330	AT3TE50565
	AT1TE54760	AT1TE53390		AT4TE10350		AT1TE82600	AT1TE48020		AT3TE57395	AT3TE50570
	AT1TE54805	AT1TE53635		AT4TE13280		AT1TE86360	AT1TE48025		AT3TE59985	AT3TE50595
	AT1TE54925	AT1TE53660		AT4TE17205		AT1TE96425	AT1TE48035		AT3TE60410	AT3TE50940
	AT1TE55320	AT1TE53765		AT4TE19150		AT2TE00030	AT1TE48230		AT3TE60425	AT3TE51325
	AT1TE56140	AT1TE54100		AT4TE23345		AT2TE00110	AT1TE48830		AT3TE60430	AT3TE51460
	AT1TE56390	AT1TE54480		AT4TE25100		AT2TE00115	AT1TE49260		AT3TE60550	AT3TE51735
	AT1TE56395	AT1TE54640		AT4TE29830		AT2TE00120	AT1TE49300		AT3TE60560	AT3TE51895
	AT1TE56400	AT1TE54645		AT4TE32185		AT2TE01560	AT1TE49325		AT3TE62685	AT3TE51900
	AT1TE58100	AT1TE54655		AT4TE39815		AT2TE02465	AT1TE49330		AT3TE62785	AT3TE51910
	AT1TE59745	AT1TE54760		AT4TE44080		AT2TE05755	AT1TE49675		AT3TE62940	AT3TE52800
	AT1TE60180	AT1TE54805		AT4TE50435		AT2TE06620	AT1TE49845		AT3TE63540	AT3TE53850
	AT1TE62470	AT1TE54925		AT4TE54750		AT2TE07145	AT1TE49850		AT3TE64435	AT3TE53865
	AT1TE64825	AT1TE55320		AT5TE23185		AT2TE07745	AT1TE49955		AT3TE66875	AT3TE53985
	AT1TE65060	AT1TE56135		AT5TE31020		AT2TE08135	AT1TE50860		AT3TE67635	AT3TE53995
	AT1TE66380	AT1TE56140		AT5TE32880		AT2TE08225	AT1TE50870		AT3TE68090	AT3TE54005
	AT1TE67110	AT1TE57045		AT5TE33455		AT2TE09635	AT1TE50875		AT3TE68730	AT3TE54330
	AT1TE69795	AT1TE58075		AT5TE36230		AT2TE09640	AT1TE50885		AT3TE69350	AT3TE54705
	AT1TE69805	AT1TE58105		AT5TE36335		AT2TE09735	AT1TE50890		AT3TE76225	AT3TE55360
	AT1TE69815	AT1TE59175		AT5TE36620		AT2TE10945	AT1TE50895		AT3TE82555	AT3TE55365
	AT1TE70815	AT1TE59235		AT5TE37660		AT2TE10975	AT1TE51040		AT3TE90530	AT3TE55395
	AT1TE72615	AT1TE59745		AT5TE37800		AT2TE10980	AT1TE51055		AT4TE03295	AT3TE56640
	AT1TE72970	AT1TE60180		AT5TE38495		AT2TE10985	AT1TE51065		AT4TE04415	AT3TE56700
	AT1TE82600	AT1TE62470		AT5TE38990		AT2TE11040	AT1TE51105		AT4TE05190	AT3TE57085
	AT1TE86360	AT1TE64825		AT5TE38995		AT2TE11050	AT1TE51120		AT4TE07420	AT3TE57100
	AT1TE96425	AT1TE64830		AT5TE39275		AT2TE11110	AT1TE51175		AT4TE09000	AT3TE57105
	AT2TE00110	AT1TE65060		AT5TE41870		AT2TE11315	AT1TE51190		AT4TE09315	AT3TE57110
	AT2TE00115	AT1TE67110		AT5TE41975		AT2TE11350	AT1TE51200		AT4TE09460	AT3TE57150
	AT2TE01560	AT1TE67115		AT5TE41980		AT2TE11355	AT1TE51210		AT4TE09570	AT3TE57160
	AT2TE02465	AT1TE67120		AT5TE43385		AT2TE11755	AT1TE51225		AT4TE09845	AT3TE57165
	AT2TE05665	AT1TE69795		AT5TE46155		AT2TE11805	AT1TE51235		AT4TE10185	AT3TE57310
	AT2TE05755	AT1TE69800		AT5TE46475		AT2TE11815	AT1TE51245		AT4TE10345	AT3TE57395
	AT2TE06620	AT1TE69805		AT5TE46485		AT2TE11890	AT1TE51260		AT4TE10350	AT3TE57445
	AT2TE06955	AT1TE69810		AT5TE47100		AT2TE11920	AT1TE51265		AT4TE10675	AT3TE57780
	AT2TE07145	AT1TE69815		AT5TE57495		AT2TE11925	AT1TE51360		AT4TE12175	AT3TE58495
	AT2TE07745	AT1TE70815		AT5TE61735		AT2TE12020	AT1TE51615		AT4TE13280	AT3TE58895
	AT2TE08110	AT1TE71775		AT5TE63010		AT2TE12030	AT1TE51735		AT4TE15025	AT3TE58900
	AT2TE08135	AT1TE71790		AT5TE63020		AT2TE12315	AT1TE51820		AT4TE15030	AT3TE59340
	AT2TE08225	AT1TE72615		AT5TE63610		AT2TE12470	AT1TE51830		AT4TE15440	AT3TE59350
	AT2TE09565	AT1TE72850		AT5TE66500		AT2TE12555	AT1TE51835		AT4TE15820	AT3TE59355
	AT2TE09635	AT1TE72970				AT2TE12825	AT1TE51850		AT4TE15825	AT3TE59450
	AT2TE09640	AT1TE74860				AT2TE13060	AT1TE51910		AT4TE17205	AT3TE59455
	AT2TE10575	AT1TE82600				AT2TE13105	AT1TE51920		AT4TE17470	AT3TE59460
	AT2TE10945	AT1TE96425				AT2TE13335	AT1TE51945		AT4TE19150	AT3TE59465
	AT2TE10980	AT2TE00030				AT2TE13350	AT1TE51950		AT4TE19915	AT3TE59470
	AT2TE10985	AT2TE01550				AT2TE13440	AT1TE51960		AT4TE19925	AT3TE59480
	AT2TE11040	AT2TE01560				AT2TE15415	AT1TE51985		AT4TE20800	AT3TE59485
	AT2TE11050	AT2TE02465				AT2TE15565	AT1TE52105		AT4TE22095	AT3TE59490
	AT2TE11110	AT2TE05665				AT2TE15880	AT1TE52110		AT4TE23345	AT3TE59500
	AT2TE11315	AT2TE05675				AT2TE16030	AT1TE52125		AT4TE24910	AT3TE59515
	AT2TE11350	AT2TE05755				AT2TE16170	AT1TE52200		AT4TE25100	AT3TE59660
	AT2TE11355	AT2TE06620				AT2TE16230	AT1TE52205		AT4TE29830	AT3TE59985
	AT2TE11445	AT2TE06885				AT2TE16235	AT1TE52210		AT4TE32185	AT3TE60410
	AT2TE11500	AT2TE06955				AT2TE16310	AT1TE52590		AT4TE39815	AT3TE60425
	AT2TE11540	AT2TE07550				AT2TE16390	AT1TE52610		AT4TE50435	AT3TE60430
	AT2TE11545	AT2TE07745				AT2TE16415	AT1TE52735		AT5TE22990	AT3TE60460
	AT2TE11560	AT2TE08110				AT2TE16530	AT1TE52855		AT5TE23185	AT3TE60525
	AT2TE11755	AT2TE08135				AT2TE16575	AT1TE52860		AT5TE31020	AT3TE60550
	AT2TE11805	AT2TE08225				AT2TE16580	AT1TE52950		AT5TE32880	AT3TE62570
	AT2TE11815	AT2TE08665				AT2TE16710	AT1TE52985		AT5TE33455	AT3TE62685
	AT2TE11890	AT2TE08785				AT2TE16725	AT1TE52990		AT5TE36230	AT3TE63540
	AT2TE11920	AT2TE09610				AT2TE16800	AT1TE53000		AT5TE36335	AT3TE69350
	AT2TE11925	AT2TE09635				AT2TE16805	AT1TE53050		AT5TE36620	AT4TE04415
	AT2TE12020	AT2TE09640				AT2TE16825	AT1TE53060		AT5TE37800	AT4TE05190
	AT2TE12030	AT2TE09735				AT2TE16865	AT1TE53065		AT5TE37825	AT4TE07420
	AT2TE12315	AT2TE10260				AT2TE17095	AT1TE53090		AT5TE38285	AT4TE09565
	AT2TE12470	AT2TE10265				AT2TE17110	AT1TE53095		AT5TE38495	AT4TE09570
	AT2TE12555	AT2TE10735				AT2TE17305	AT1TE53380		AT5TE38990	AT4TE09580
	AT2TE12815	AT2TE10740				AT2TE17550	AT1TE53390		AT5TE38995	AT4TE09845
	AT2TE12825	AT2TE10975				AT2TE17600	AT1TE53635		AT5TE39275	AT4TE10345
	AT2TE13060	AT2TE10980				AT2TE17625	AT1TE53660		AT5TE39315	AT4TE10350
	AT2TE13105	AT2TE11010				AT2TE17725	AT1TE53765		AT5TE39425	AT4TE10490
	AT2TE13335	AT2TE11040				AT2TE17985	AT1TE53970		AT5TE41795	AT4TE10600
	AT2TE13350	AT2TE11050				AT2TE18410	AT1TE53995		AT5TE41865	AT4TE13035
	AT2TE13440	AT2TE11110				AT2TE18415	AT1TE54000		AT5TE41870	AT4TE13450
	AT2TE15415	AT2TE11350				AT2TE18435	AT1TE54100		AT5TE41975	AT4TE13485
	AT2TE15565	AT2TE11355				AT2TE18440	AT1TE54480		AT5TE41980	AT4TE14295
	AT2TE15880	AT2TE11515				AT2TE18450	AT1TE54530		AT5TE43385	AT4TE14540
	AT2TE16030	AT2TE11540				AT2TE18455	AT1TE54545		AT5TE43665	AT4TE15005
	AT2TE16170	AT2TE11545				AT2TE18695	AT1TE54640		AT5TE43705	AT4TE15025
	AT2TE16230	AT2TE11755				AT2TE18830	AT1TE54645		AT5TE46475	AT4TE15030
	AT2TE16235	AT2TE11805				AT2TE19005	AT1TE54655		AT5TE46485	AT4TE15195
	AT2TE16310	AT2TE11815				AT2TE19075	AT1TE54760		AT5TE47100	AT4TE15405
	AT2TE16390	AT2TE11900				AT2TE19400	AT1TE54805		AT5TE47165	AT4TE15420
	AT2TE16415	AT2TE11920				AT2TE19435	AT1TE54925		AT5TE47200	AT4TE15440
	AT2TE16530	AT2TE11925				AT2TE19475	AT1TE55320		AT5TE48820	AT4TE15555
	AT2TE16575	AT2TE11955				AT2TE19480	AT1TE55795		AT5TE51685	AT4TE15565
	AT2TE16695	AT2TE11960				AT2TE19485	AT1TE55920		AT5TE52400	AT4TE15665
	AT2TE16710	AT2TE11985				AT2TE19590	AT1TE56135		AT5TE57495	AT4TE15670
	AT2TE16725	AT2TE12020				AT2TE19595	AT1TE56140		AT5TE61735	AT4TE15750
	AT2TE16800	AT2TE12030				AT2TE19610	AT1TE57045		AT5TE63010	AT4TE15805
	AT2TE16805	AT2TE12225				AT2TE19615	AT1TE58075		AT5TE63020	AT4TE15810
	AT2TE16825	AT2TE12230				AT2TE19620	AT1TE58100		AT5TE63610	AT4TE15820
	AT2TE16865	AT2TE12555				AT2TE19625	AT1TE58105		AT5TE66500	AT4TE15825
	AT2TE17095	AT2TE12825				AT2TE20105	AT1TE58490			AT4TE15835
	AT2TE17110	AT2TE13060				AT2TE20205	AT1TE59135			AT4TE15875
	AT2TE17305	AT2TE13105				AT2TE20220	AT1TE59175			AT4TE16080
	AT2TE17550	AT2TE13145				AT2TE20255	AT1TE59235			AT4TE16085
	AT2TE17590	AT2TE13335				AT2TE20330	AT1TE59745			AT4TE16165
	AT2TE17600	AT2TE13340				AT2TE20420	AT1TE60180			AT4TE16400
	AT2TE17625	AT2TE13350				AT2TE20435	AT1TE62470			AT4TE16900
	AT2TE17725	AT2TE13520				AT2TE20440	AT1TE64080			AT4TE16915
	AT2TE17985	AT2TE15415				AT2TE20445	AT1TE64825			AT4TE16925
	AT2TE18240	AT2TE15565				AT2TE20735	AT1TE64830			AT4TE16945
	AT2TE18410	AT2TE15655				AT2TE20940	AT1TE65060			AT4TE17070
	AT2TE18415	AT2TE15880				AT2TE20960	AT1TE65500			AT4TE17115
	AT2TE18435	AT2TE16030				AT2TE20965	AT1TE67110			AT4TE17205
	AT2TE18440	AT2TE16230				AT2TE21100	AT1TE67115			AT4TE17360
	AT2TE18445	AT2TE16235				AT2TE21105	AT1TE67120			AT4TE17470
	AT2TE18450	AT2TE16270				AT2TE21110	AT1TE69795			AT4TE18245
	AT2TE18455	AT2TE16310				AT2TE21380	AT1TE69800			AT4TE18315
	AT2TE18545	AT2TE16415				AT2TE21530	AT1TE69805			AT4TE18330
	AT2TE18695	AT2TE16420				AT2TE21710	AT1TE69810			AT4TE18435
	AT2TE18830	AT2TE16425				AT2TE21760	AT1TE69815			AT4TE18670
	AT2TE18965	AT2TE16530				AT2TE21765	AT1TE70490			AT4TE18705
	AT2TE19005	AT2TE16575				AT2TE22040	AT1TE70815			AT4TE18715
	AT2TE19070	AT2TE16580				AT2TE22315	AT1TE71775			AT4TE18720
	AT2TE19075	AT2TE16585				AT2TE22335	AT1TE72615			AT4TE19135
	AT2TE19400	AT2TE16710				AT2TE22520	AT1TE72850			AT4TE19150
	AT2TE19430	AT2TE16725				AT2TE23185	AT1TE72970			AT4TE19655
	AT2TE19435	AT2TE16780				AT2TE23705	AT1TE74860			AT4TE19915
	AT2TE19475	AT2TE16800				AT2TE23940	AT1TE82600			AT4TE19925
	AT2TE19480	AT2TE16805				AT2TE23965	AT1TE83175			AT4TE20120
	AT2TE19485	AT2TE16825				AT2TE23970	AT1TE93320			AT4TE20125
	AT2TE19590	AT2TE16865				AT2TE24385	AT1TE96425			AT4TE20385
	AT2TE19595	AT2TE17095				AT2TE24525	AT2TE00020			AT4TE20400
	AT2TE19600	AT2TE17110				AT2TE24735	AT2TE00030			AT4TE20800
	AT2TE19610	AT2TE17305				AT2TE25740	AT2TE00095			AT4TE21055
	AT2TE19615	AT2TE17550				AT2TE26370	AT2TE00110			AT4TE25065
	AT2TE19620	AT2TE17565				AT2TE26380	AT2TE00115			AT4TE56270
	AT2TE19625	AT2TE17580				AT2TE26680	AT2TE00120			AT5TE29995
	AT2TE20000	AT2TE17585				AT2TE27390	AT2TE01550			AT5TE36940
	AT2TE20105	AT2TE17590				AT2TE27465	AT2TE01560			AT5TE37965
	AT2TE20140	AT2TE17600				AT2TE27645	AT2TE02465			AT5TE39140
	AT2TE20220	AT2TE17625				AT2TE27670	AT2TE03625			AT5TE39230
	AT2TE20255	AT2TE17725				AT2TE27870	AT2TE05440			AT5TE39315
	AT2TE20420	AT2TE18155				AT2TE28020	AT2TE05665			AT5TE39425
	AT2TE20435	AT2TE18240				AT2TE28025	AT2TE05675			AT5TE39630
	AT2TE20440	AT2TE18400				AT2TE28030	AT2TE05755			AT5TE39830
	AT2TE20445	AT2TE18410				AT2TE28035	AT2TE06610			AT5TE39850
	AT2TE20450	AT2TE18435				AT2TE28325	AT2TE06615			AT5TE40425
	AT2TE20590	AT2TE18440				AT2TE28955	AT2TE06620			AT5TE40505
	AT2TE20735	AT2TE18445				AT2TE33540	AT2TE06885			AT5TE40510
	AT2TE20940	AT2TE18450				AT2TE35840	AT2TE06955			AT5TE40520
	AT2TE20960	AT2TE18455				AT2TE37050	AT2TE07145			AT5TE40525
	AT2TE20965	AT2TE18545				AT2TE38900	AT2TE07550			AT5TE40530
	AT2TE21100	AT2TE18830				AT2TE42810	AT2TE07745			AT5TE40535
	AT2TE21105	AT2TE18965				AT2TE48990	AT2TE08110			AT5TE40565
	AT2TE21110	AT2TE19005				AT2TE63800	AT2TE08135			AT5TE40575
	AT2TE21380	AT2TE19070				AT3TE20780	AT2TE08225			AT5TE41070
	AT2TE21710	AT2TE19075				AT3TE21700	AT2TE08665			AT5TE41395
	AT2TE21745	AT2TE19200				AT3TE22200	AT2TE08785			AT5TE41795
	AT2TE21760	AT2TE19400				AT3TE37690	AT2TE09325			AT5TE41865
	AT2TE21765	AT2TE19430				AT3TE40420	AT2TE09500			AT5TE41870
	AT2TE22040	AT2TE19435				AT3TE44950	AT2TE09610			AT5TE42010
	AT2TE22075	AT2TE19475				AT3TE45385	AT2TE09635			AT5TE42015
	AT2TE22235	AT2TE19480				AT3TE45390	AT2TE09640			AT5TE42135
	AT2TE22315	AT2TE19485				AT3TE46000	AT2TE09720			AT5TE42420
	AT2TE22335	AT2TE19590				AT3TE47740	AT2TE09735			AT5TE42440
	AT2TE22520	AT2TE19595				AT3TE47975	AT2TE10260			AT5TE42470
	AT2TE23185	AT2TE19600				AT3TE48120	AT2TE10265			AT5TE42660
	AT2TE23705	AT2TE19610				AT3TE48135	AT2TE10500			AT5TE42710
	AT2TE23940	AT2TE19615				AT3TE48150	AT2TE10570			AT5TE43260
	AT2TE23965	AT2TE19620				AT3TE49090	AT2TE10575			AT5TE43275
	AT2TE23970	AT2TE19625				AT3TE49720	AT2TE10585			AT5TE43315
	AT2TE24385	AT2TE20000				AT3TE49725	AT2TE10975			AT5TE43385
	AT2TE24525	AT2TE20105				AT3TE50025	AT2TE10980			AT5TE43665
	AT2TE24735	AT2TE20140				AT3TE50125	AT2TE10985			AT5TE43915
	AT2TE25740	AT2TE20205				AT3TE50375	AT2TE11010			AT5TE43940
	AT2TE26275	AT2TE20220				AT3TE50565	AT2TE11015			AT5TE43980
	AT2TE26380	AT2TE20255				AT3TE50570	AT2TE11040			AT5TE44355
	AT2TE26680	AT2TE20435				AT3TE50595	AT2TE11050			AT5TE44770
	AT2TE27390	AT2TE20440				AT3TE50600	AT2TE11110			AT5TE45055
	AT2TE27465	AT2TE20445				AT3TE50610	AT2TE11315			AT5TE45060
	AT2TE27645	AT2TE20450				AT3TE50760	AT2TE11350			AT5TE45065
	AT2TE27670	AT2TE20590				AT3TE50890	AT2TE11355			AT5TE46155
	AT2TE27870	AT2TE20735				AT3TE50940	AT2TE11360			AT5TE46160
	AT2TE28020	AT2TE20905				AT3TE51150	AT2TE11435			AT5TE46165
	AT2TE28025	AT2TE20940				AT3TE51250	AT2TE11500			AT5TE46210
	AT2TE28030	AT2TE20960				AT3TE51325	AT2TE11515			AT5TE46215
	AT2TE28035	AT2TE20965				AT3TE51330	AT2TE11535			AT5TE47200
	AT2TE28325	AT2TE21100				AT3TE51380	AT2TE11540			AT5TE48715
	AT2TE28555	AT2TE21105				AT3TE51460	AT2TE11545			AT5TE48720
	AT2TE28955	AT2TE21110				AT3TE51535	AT2TE11560			AT5TE48725
	AT2TE29460	AT2TE21295				AT3TE51660	AT2TE11745
	AT2TE33540	AT2TE21530				AT3TE51670	AT2TE11755
	AT2TE35840	AT2TE21710				AT3TE51735	AT2TE11760
	AT2TE37050	AT2TE21760				AT3TE51810	AT2TE11805
	AT2TE38575	AT2TE21765				AT3TE51820	AT2TE11815
	AT2TE38900	AT2TE22040				AT3TE52305	AT2TE11890
	AT2TE41170	AT2TE22075				AT3TE52310	AT2TE11900
	AT2TE42810	AT2TE22080				AT3TE52320	AT2TE11920
	AT2TE43165	AT2TE22235				AT3TE52540	AT2TE11925
	AT2TE45465	AT2TE22315				AT3TE52625	AT2TE11930
	AT2TE48990	AT2TE22335				AT3TE52775	AT2TE11955
	AT2TE50950	AT2TE22520				AT3TE52800	AT2TE11960
	AT2TE63800	AT2TE22555				AT3TE53045	AT2TE11985
	AT2TE69630	AT2TE22680				AT3TE53095	AT2TE12020
	AT3TE20780	AT2TE23240				AT3TE53100	AT2TE12030
	AT3TE21700	AT2TE23415				AT3TE53215	AT2TE12115
	AT3TE22200	AT2TE23425				AT3TE53495	AT2TE12225
	AT3TE37690	AT2TE23670				AT3TE53580	AT2TE12230
	AT3TE40420	AT2TE23705				AT3TE53630	AT2TE12310
	AT3TE44950	AT2TE23965				AT3TE53690	AT2TE12315
	AT3TE45385	AT2TE23970				AT3TE53745	AT2TE12435
	AT3TE45390	AT2TE24245				AT3TE53850	AT2TE12470
	AT3TE45430	AT2TE24250				AT3TE53865	AT2TE12555
	AT3TE46000	AT2TE24335				AT3TE53970	AT2TE12825
	AT3TE47555	AT2TE24385				AT3TE53985	AT2TE13060
	AT3TE47740	AT2TE24525				AT3TE53995	AT2TE13105
	AT3TE47975	AT2TE24735				AT3TE54005	AT2TE13115
	AT3TE48070	AT2TE25350				AT3TE54180	AT2TE13145
	AT3TE48120	AT2TE25355				AT3TE54330	AT2TE13335
	AT3TE48135	AT2TE25360				AT3TE54575	AT2TE13340
	AT3TE48150	AT2TE25365				AT3TE54690	AT2TE13350
	AT3TE49090	AT2TE25440				AT3TE54695	AT2TE13360
	AT3TE49720	AT2TE25740				AT3TE54700	AT2TE13440
	AT3TE49725	AT2TE26315				AT3TE54705	AT2TE13520
	AT3TE49825	AT2TE26450				AT3TE54710	AT2TE13750
	AT3TE50025	AT2TE26680				AT3TE54735	AT2TE13755
	AT3TE50125	AT2TE26865				AT3TE54780	AT2TE13870
	AT3TE50375	AT2TE26910				AT3TE54985	AT2TE13950
	AT3TE50565	AT2TE27465				AT3TE55010	AT2TE13955
	AT3TE50570	AT2TE27645				AT3TE55340	AT2TE15385
	AT3TE50595	AT2TE27670				AT3TE55355	AT2TE15400
	AT3TE50600	AT2TE27870				AT3TE55365	AT2TE15410
	AT3TE50610	AT2TE27950				AT3TE55370	AT2TE15415
	AT3TE50760	AT2TE28015				AT3TE55395	AT2TE15490
	AT3TE50890	AT2TE28020				AT3TE56640	AT2TE15565
	AT3TE50940	AT2TE28025				AT3TE56700	AT2TE15655
	AT3TE51150	AT2TE28030				AT3TE56710	AT2TE15660
	AT3TE51250	AT2TE28035				AT3TE56720	AT2TE15880
	AT3TE51300	AT2TE28280				AT3TE57050	AT2TE15900
	AT3TE51325	AT2TE28290				AT3TE57085	AT2TE16030
	AT3TE51330	AT2TE28325				AT3TE57100	AT2TE16165
	AT3TE51340	AT2TE28420				AT3TE57110	AT2TE16170
	AT3TE51380	AT2TE28430				AT3TE57150	AT2TE16230
	AT3TE51460	AT2TE28555				AT3TE57160	AT2TE16235
	AT3TE51535	AT2TE28565				AT3TE57215	AT2TE16270
	AT3TE51590	AT2TE28955				AT3TE57275	AT2TE16310
	AT3TE51660	AT2TE29450				AT3TE57310	AT2TE16390
	AT3TE51670	AT2TE33540				AT3TE57345	AT2TE16415
	AT3TE51735	AT2TE35840				AT3TE57355	AT2TE16420
	AT3TE51810	AT2TE37050				AT3TE57395	AT2TE16425
	AT3TE51820	AT2TE38900				AT3TE57645	AT2TE16510
	AT3TE52305	AT2TE41170				AT3TE57780	AT2TE16530
	AT3TE52310	AT2TE42460				AT3TE58020	AT2TE16545
	AT3TE52320	AT2TE42810				AT3TE58545	AT2TE16575
	AT3TE52420	AT2TE43165				AT3TE58575	AT2TE16580
	AT3TE52540	AT2TE45465				AT3TE58580	AT2TE16585
	AT3TE52625	AT2TE48990				AT3TE58630	AT2TE16590
	AT3TE52775	AT2TE63800				AT3TE58895	AT2TE16605
	AT3TE52800	AT2TE69630				AT3TE58900	AT2TE16645
	AT3TE53045	AT2TE78945				AT3TE59100	AT2TE16660
	AT3TE53095	AT3TE20780				AT3TE59105	AT2TE16665
	AT3TE53215	AT3TE21700				AT3TE59340	AT2TE16695
	AT3TE53495	AT3TE22200				AT3TE59350	AT2TE16705
	AT3TE53580	AT3TE34430				AT3TE59355	AT2TE16710
	AT3TE53630	AT3TE37690				AT3TE59450	AT2TE16715
	AT3TE53690	AT3TE42960				AT3TE59455	AT2TE16725
	AT3TE53745	AT3TE43550				AT3TE59460	AT2TE16730
	AT3TE53850	AT3TE44950				AT3TE59470	AT2TE16780
	AT3TE53865	AT3TE44955				AT3TE59480	AT2TE16800
	AT3TE53970	AT3TE45330				AT3TE59490	AT2TE16805
	AT3TE53985	AT3TE45385				AT3TE59560	AT2TE16825
	AT3TE53990	AT3TE45430				AT3TE59620	AT2TE16850
	AT3TE53995	AT3TE46520				AT3TE59660	AT2TE16860
	AT3TE54005	AT3TE46565				AT3TE59885	AT2TE16865
	AT3TE54180	AT3TE47360				AT3TE59985	AT2TE16955
	AT3TE54330	AT3TE47555				AT3TE60195	AT2TE17095
	AT3TE54500	AT3TE47740				AT3TE60200	AT2TE17110
	AT3TE54575	AT3TE47770				AT3TE60280	AT2TE17230
	AT3TE54690	AT3TE47975				AT3TE60285	AT2TE17305
	AT3TE54695	AT3TE48070				AT3TE60410	AT2TE17550
	AT3TE54700	AT3TE48120				AT3TE60425	AT2TE17555
	AT3TE54705	AT3TE48135				AT3TE60430	AT2TE17565
	AT3TE54710	AT3TE48140				AT3TE60460	AT2TE17570
	AT3TE54735	AT3TE48150				AT3TE60525	AT2TE17580
	AT3TE54780	AT3TE49090				AT3TE60550	AT2TE17585
	AT3TE54985	AT3TE49420				AT3TE60560	AT2TE17590
	AT3TE55010	AT3TE49720				AT3TE61075	AT2TE17600
	AT3TE55025	AT3TE49725				AT3TE61290	AT2TE17625
	AT3TE55340	AT3TE49825				AT3TE61400	AT2TE17725
	AT3TE55355	AT3TE50020				AT3TE61525	AT2TE17870
	AT3TE55365	AT3TE50025				AT3TE61530	AT2TE17935
	AT3TE55370	AT3TE50050				AT3TE61555	AT2TE17940
	AT3TE55395	AT3TE50125				AT3TE62025	AT2TE17985
	AT3TE56640	AT3TE50375				AT3TE62215	AT2TE18000
	AT3TE56700	AT3TE50550				AT3TE62455	AT2TE18025
	AT3TE56710	AT3TE50565				AT3TE62595	AT2TE18155
	AT3TE56720	AT3TE50570				AT3TE62685	AT2TE18240
	AT3TE57050	AT3TE50595				AT3TE62785	AT2TE18400
	AT3TE57085	AT3TE50600				AT3TE62940	AT2TE18410
	AT3TE57100	AT3TE50610				AT3TE63465	AT2TE18415
	AT3TE57110	AT3TE50655				AT3TE63540	AT2TE18435
	AT3TE57150	AT3TE50670				AT3TE64435	AT2TE18440
	AT3TE57160	AT3TE50675				AT3TE66875	AT2TE18445
	AT3TE57210	AT3TE50760				AT3TE67295	AT2TE18450
	AT3TE57215	AT3TE50775				AT3TE67325	AT2TE18455
	AT3TE57275	AT3TE50890				AT3TE67445	AT2TE18545
	AT3TE57310	AT3TE50940				AT3TE67635	AT2TE18825
	AT3TE57315	AT3TE51150				AT3TE68090	AT2TE18830
	AT3TE57355	AT3TE51250				AT3TE68730	AT2TE18915
	AT3TE57395	AT3TE51290				AT3TE69350	AT2TE18965
	AT3TE57645	AT3TE51300				AT3TE70635	AT2TE18975
	AT3TE57780	AT3TE51325				AT3TE76225	AT2TE18980
	AT3TE58020	AT3TE51330				AT3TE82555	AT2TE19005
	AT3TE58545	AT3TE51340				AT3TE90530	AT2TE19025
	AT3TE58580	AT3TE51380				AT3TE92795	AT2TE19070
	AT3TE58585	AT3TE51460				AT3TE94220	AT2TE19075
	AT3TE58605	AT3TE51535				AT4TE03295	AT2TE19200
	AT3TE58620	AT3TE51590				AT4TE04415	AT2TE19240
	AT3TE58630	AT3TE51650				AT4TE05190	AT2TE19400
	AT3TE58895	AT3TE51660				AT4TE07420	AT2TE19405
	AT3TE58900	AT3TE51670				AT4TE08445	AT2TE19430
	AT3TE59100	AT3TE51675				AT4TE08465	AT2TE19435
	AT3TE59105	AT3TE51730				AT4TE08475	AT2TE19475
	AT3TE59155	AT3TE51735				AT4TE08995	AT2TE19480
	AT3TE59340	AT3TE51740				AT4TE09000	AT2TE19485
	AT3TE59350	AT3TE51760				AT4TE09055	AT2TE19540
	AT3TE59355	AT3TE51895				AT4TE09060	AT2TE19555
	AT3TE59450	AT3TE51900				AT4TE09080	AT2TE19565
	AT3TE59455	AT3TE52025				AT4TE09085	AT2TE19590
	AT3TE59460	AT3TE52300				AT4TE09135	AT2TE19595
	AT3TE59470	AT3TE52305				AT4TE09315	AT2TE19600
	AT3TE59480	AT3TE52310				AT4TE09385	AT2TE19610
	AT3TE59485	AT3TE52540				AT4TE09560	AT2TE19615
	AT3TE59490	AT3TE52625				AT4TE09565	AT2TE19620
	AT3TE59620	AT3TE52665				AT4TE09570	AT2TE19625
	AT3TE59660	AT3TE52775				AT4TE09580	AT2TE19970
	AT3TE59885	AT3TE53000				AT4TE09735	AT2TE20000
	AT3TE59985	AT3TE53045				AT4TE09780	AT2TE20030
	AT3TE60195	AT3TE53095				AT4TE09845	AT2TE20105
	AT3TE60200	AT3TE53215				AT4TE10185	AT2TE20110
	AT3TE60280	AT3TE53490				AT4TE10210	AT2TE20140
	AT3TE60285	AT3TE53495				AT4TE10345	AT2TE20205
	AT3TE60400	AT3TE53580				AT4TE10350	AT2TE20220
	AT3TE60410	AT3TE53605				AT4TE10490	AT2TE20255
	AT3TE60425	AT3TE53630				AT4TE10675	AT2TE20330
	AT3TE60430	AT3TE53745				AT4TE13035	AT2TE20335
	AT3TE60460	AT3TE53850				AT4TE13280	AT2TE20420
	AT3TE60525	AT3TE53865				AT4TE13485	AT2TE20435
	AT3TE60550	AT3TE53970				AT4TE13505	AT2TE20440
	AT3TE60560	AT3TE53985				AT4TE13565	AT2TE20445
	AT3TE60875	AT3TE53990				AT4TE14130	AT2TE20450
	AT3TE61075	AT3TE53995				AT4TE14135	AT2TE20580
	AT3TE61145	AT3TE54000				AT4TE14295	AT2TE20585
	AT3TE61160	AT3TE54005				AT4TE14540	AT2TE20590
	AT3TE61400	AT3TE54180				AT4TE15005	AT2TE20665
	AT3TE61520	AT3TE54185				AT4TE15025	AT2TE20735
	AT3TE61525	AT3TE54500				AT4TE15030	AT2TE20905
	AT3TE61530	AT3TE54575				AT4TE15255	AT2TE20925
	AT3TE61535	AT3TE54695				AT4TE15260	AT2TE20935
	AT3TE61555	AT3TE54700				AT4TE15270	AT2TE20940
	AT3TE61615	AT3TE54705				AT4TE15280	AT2TE20945
	AT3TE61640	AT3TE54710				AT4TE15365	AT2TE20960
	AT3TE62025	AT3TE54735				AT4TE15420	AT2TE20965
	AT3TE62100	AT3TE54780				AT4TE15440	AT2TE21100
	AT3TE62215	AT3TE54815				AT4TE15555	AT2TE21105
	AT3TE62595	AT3TE54845				AT4TE15580	AT2TE21110
	AT3TE62685	AT3TE55005				AT4TE15665	AT2TE21135
	AT3TE62785	AT3TE55010				AT4TE15670	AT2TE21145
	AT3TE62940	AT3TE55340				AT4TE15685	AT2TE21155
	AT3TE63205	AT3TE55355				AT4TE15750	AT2TE21225
	AT3TE63465	AT3TE55365				AT4TE15755	AT2TE21295
	AT3TE63540	AT3TE55370				AT4TE15820	AT2TE21380
	AT3TE64435	AT3TE55395				AT4TE15825	AT2TE21510
	AT3TE66875	AT3TE57050				AT4TE15835	AT2TE21530
	AT3TE67295	AT3TE57085				AT4TE15875	AT2TE21710
	AT3TE67325	AT3TE57100				AT4TE15890	AT2TE21745
	AT3TE67445	AT3TE57110				AT4TE15940	AT2TE21760
	AT3TE67635	AT3TE57150				AT4TE15945	AT2TE21765
	AT3TE68090	AT3TE57165				AT4TE16080	AT2TE21855
	AT3TE68730	AT3TE57310				AT4TE16085	AT2TE22040
	AT3TE69350	AT3TE57345				AT4TE16165	AT2TE22065
	AT3TE70590	AT3TE57355				AT4TE16380	AT2TE22075
	AT3TE70635	AT3TE57360				AT4TE16390	AT2TE22235
	AT3TE76225	AT3TE57395				AT4TE16400	AT2TE22315
	AT3TE82555	AT3TE57645				AT4TE16565	AT2TE22335
	AT3TE90530	AT3TE57780				AT4TE16725	AT2TE22505
	AT3TE91745	AT3TE58020				AT4TE16900	AT2TE22520
	AT3TE92795	AT3TE58030				AT4TE16945	AT2TE22550
	AT4TE03295	AT3TE58540				AT4TE16980	AT2TE22555
	AT4TE04415	AT3TE58545				AT4TE16990	AT2TE22635
	AT4TE05190	AT3TE58575				AT4TE17115	AT2TE22680
	AT4TE07420	AT3TE58580				AT4TE17205	AT2TE23185
	AT4TE08445	AT3TE58585				AT4TE17470	AT2TE23210
	AT4TE08450	AT3TE58605				AT4TE17510	AT2TE23240
	AT4TE08465	AT3TE58630				AT4TE17660	AT2TE23415
	AT4TE08475	AT3TE58655				AT4TE18060	AT2TE23420
	AT4TE08850	AT3TE58895				AT4TE18245	AT2TE23425
	AT4TE08995	AT3TE58900				AT4TE18315	AT2TE23510
	AT4TE09000	AT3TE59100				AT4TE18330	AT2TE23670
	AT4TE09055	AT3TE59340				AT4TE18365	AT2TE23705
	AT4TE09060	AT3TE59345				AT4TE18435	AT2TE23965
	AT4TE09080	AT3TE59350				AT4TE18440	AT2TE23970
	AT4TE09085	AT3TE59355				AT4TE18445	AT2TE24245
	AT4TE09180	AT3TE59450				AT4TE18470	AT2TE24250
	AT4TE09245	AT3TE59455				AT4TE18485	AT2TE24335
	AT4TE09315	AT3TE59460				AT4TE18500	AT2TE24385
	AT4TE09385	AT3TE59470				AT4TE18615	AT2TE24525
	AT4TE09460	AT3TE59475				AT4TE18625	AT2TE24610
	AT4TE09560	AT3TE59480				AT4TE18630	AT2TE24735
	AT4TE09565	AT3TE59490				AT4TE18640	AT2TE25295
	AT4TE09570	AT3TE59560				AT4TE18650	AT2TE25350
	AT4TE09580	AT3TE59620				AT4TE18670	AT2TE25355
	AT4TE09780	AT3TE59660				AT4TE18675	AT2TE25360
	AT4TE09825	AT3TE59885				AT4TE18705	AT2TE25365
	AT4TE09845	AT3TE60155				AT4TE18720	AT2TE25440
	AT4TE10175	AT3TE60160				AT4TE18775	AT2TE25540
	AT4TE10185	AT3TE60280				AT4TE18785	AT2TE25740
	AT4TE10210	AT3TE60285				AT4TE19135	AT2TE26230
	AT4TE10345	AT3TE60295				AT4TE19150	AT2TE26275
	AT4TE10350	AT3TE60410				AT4TE19830	AT2TE26315
	AT4TE10490	AT3TE60425				AT4TE19915	AT2TE26370
	AT4TE10675	AT3TE60430				AT4TE19925	AT2TE26380
	AT4TE11390	AT3TE60460				AT4TE20120	AT2TE26680
	AT4TE12175	AT3TE60465				AT4TE20125	AT2TE26685
	AT4TE13035	AT3TE60525				AT4TE20245	AT2TE26785
	AT4TE13280	AT3TE60550				AT4TE20400	AT2TE26855
	AT4TE13485	AT3TE60555				AT4TE20745	AT2TE26865
	AT4TE13505	AT3TE60560				AT4TE20800	AT2TE26875
	AT4TE13565	AT3TE60875				AT4TE21055	AT2TE26910
	AT4TE13825	AT3TE61065				AT4TE21090	AT2TE27460
	AT4TE14130	AT3TE61070				AT4TE21170	AT2TE27465
	AT4TE14295	AT3TE61075				AT4TE21190	AT2TE27470
	AT4TE14520	AT3TE61145				AT4TE21695	AT2TE27505
	AT4TE14540	AT3TE61155				AT4TE22095	AT2TE27645
	AT4TE15005	AT3TE61160				AT4TE22955	AT2TE27670
	AT4TE15025	AT3TE61290				AT4TE22970	AT2TE27870
	AT4TE15030	AT3TE61520				AT4TE23125	AT2TE27950
	AT4TE15255	AT3TE61525				AT4TE23345	AT2TE28015
	AT4TE15260	AT3TE61530				AT4TE24910	AT2TE28020
	AT4TE15270	AT3TE61535				AT4TE25050	AT2TE28025
	AT4TE15280	AT3TE61555				AT4TE25065	AT2TE28030
	AT4TE15365	AT3TE61600				AT4TE25100	AT2TE28035
	AT4TE15380	AT3TE61610				AT4TE25865	AT2TE28280
	AT4TE15400	AT3TE61615				AT4TE29830	AT2TE28290
	AT4TE15405	AT3TE61650				AT4TE32185	AT2TE28325
	AT4TE15410	AT3TE62025				AT4TE39815	AT2TE28420
	AT4TE15420	AT3TE62100				AT4TE44080	AT2TE28425
	AT4TE15440	AT3TE62570				AT4TE50435	AT2TE28430
	AT4TE15555	AT3TE62595				AT4TE54750	AT2TE28555
	AT4TE15580	AT3TE62685				AT5TE14165	AT2TE28565
	AT4TE15585	AT3TE62735				AT5TE20395	AT2TE28955
	AT4TE15665	AT3TE62775				AT5TE22990	AT2TE29450
	AT4TE15670	AT3TE62785				AT5TE23185	AT2TE30555
	AT4TE15750	AT3TE62975				AT5TE31020	AT2TE33540
	AT4TE15755	AT3TE63035				AT5TE33455	AT2TE35840
	AT4TE15820	AT3TE63155				AT5TE34730	AT2TE37050
	AT4TE15825	AT3TE63180				AT5TE35265	AT2TE38900
	AT4TE15835	AT3TE63205				AT5TE36230	AT2TE41170
	AT4TE15875	AT3TE63215				AT5TE36335	AT2TE42460
	AT4TE15890	AT3TE63395				AT5TE36620	AT2TE42810
	AT4TE15940	AT3TE63400				AT5TE36805	AT2TE43165
	AT4TE15945	AT3TE63405				AT5TE36825	AT2TE45465
	AT4TE15955	AT3TE63540				AT5TE36830	AT2TE48990
	AT4TE15970	AT3TE64435				AT5TE36940	AT2TE63800
	AT4TE16080	AT3TE65175				AT5TE36945	AT2TE69490
	AT4TE16085	AT3TE66875				AT5TE37660	AT2TE69630
	AT4TE16165	AT3TE66885				AT5TE37825	AT2TE78210
	AT4TE16380	AT3TE66900				AT5TE37965	AT2TE78945
	AT4TE16390	AT3TE67295				AT5TE38285	AT3TE20780
	AT4TE16400	AT3TE67325				AT5TE38495	AT3TE21700
	AT4TE16565	AT3TE67445				AT5TE38615	AT3TE22200
	AT4TE16725	AT3TE67540				AT5TE38635	AT3TE34430
	AT4TE16750	AT3TE67635				AT5TE38675	AT3TE37690
	AT4TE16900	AT3TE68090				AT5TE38990	AT3TE40125
	AT4TE16945	AT3TE69350				AT5TE38995	AT3TE40145
	AT4TE16980	AT3TE70590				AT5TE39090	AT3TE42960
	AT4TE16990	AT3TE70635				AT5TE39140	AT3TE43550
	AT4TE17105	AT3TE82555				AT5TE39275	AT3TE44395
	AT4TE17110	AT3TE90530				AT5TE39315	AT3TE44950
	AT4TE17115	AT3TE92345				AT5TE39320	AT3TE44955
	AT4TE17145	AT3TE92795				AT5TE39325	AT3TE45330
	AT4TE17205	AT4TE04415				AT5TE39425	AT3TE45385
	AT4TE17240	AT4TE05190				AT5TE39830	AT3TE45430
	AT4TE17360	AT4TE06710				AT5TE40100	AT3TE45550
	AT4TE17470	AT4TE06990				AT5TE40275	AT3TE45630
	AT4TE17510	AT4TE07420				AT5TE40295	AT3TE45980
	AT4TE17660	AT4TE08130				AT5TE40310	AT3TE46520
	AT4TE18060	AT4TE08445				AT5TE40425	AT3TE46565
	AT4TE18245	AT4TE08465				AT5TE40510	AT3TE47360
	AT4TE18315	AT4TE08475				AT5TE40530	AT3TE47500
	AT4TE18330	AT4TE08995				AT5TE40565	AT3TE47555
	AT4TE18365	AT4TE09000				AT5TE40575	AT3TE47595
	AT4TE18435	AT4TE09055				AT5TE41070	AT3TE47625
	AT4TE18440	AT4TE09060				AT5TE41135	AT3TE47740
	AT4TE18445	AT4TE09080				AT5TE41250	AT3TE47745
	AT4TE18470	AT4TE09085				AT5TE41265	AT3TE47770
	AT4TE18485	AT4TE09180				AT5TE41355	AT3TE47775
	AT4TE18500	AT4TE09245				AT5TE41420	AT3TE47975
	AT4TE18595	AT4TE09295				AT5TE41425	AT3TE48070
	AT4TE18615	AT4TE09310				AT5TE41600	AT3TE48120
	AT4TE18625	AT4TE09315				AT5TE41615	AT3TE48135
	AT4TE18630	AT4TE09320				AT5TE41795	AT3TE48140
	AT4TE18635	AT4TE09385				AT5TE41865	AT3TE48145
	AT4TE18640	AT4TE09460				AT5TE41870	AT3TE48150
	AT4TE18650	AT4TE09465				AT5TE41975	AT3TE48590
	AT4TE18670	AT4TE09480				AT5TE41980	AT3TE49090
	AT4TE18675	AT4TE09505				AT5TE42010	AT3TE49420
	AT4TE18705	AT4TE09510				AT5TE42015	AT3TE49720
	AT4TE18715	AT4TE09560				AT5TE42030	AT3TE49725
	AT4TE18720	AT4TE09565				AT5TE42035	AT3TE49825
	AT4TE18775	AT4TE09570				AT5TE42135	AT3TE50020
	AT4TE18785	AT4TE09580				AT5TE42255	AT3TE50025
	AT4TE19030	AT4TE09735				AT5TE42265	AT3TE50035
	AT4TE19135	AT4TE09780				AT5TE42270	AT3TE50040
	AT4TE19150	AT4TE09800				AT5TE42330	AT3TE50045
	AT4TE19470	AT4TE09845				AT5TE42355	AT3TE50050
	AT4TE19830	AT4TE09995				AT5TE42420	AT3TE50125
	AT4TE19915	AT4TE10175				AT5TE42440	AT3TE50295
	AT4TE19920	AT4TE10185				AT5TE42470	AT3TE50375
	AT4TE19925	AT4TE10210				AT5TE42660	AT3TE50550
	AT4TE20120	AT4TE10345				AT5TE42710	AT3TE50560
	AT4TE20125	AT4TE10350				AT5TE42865	AT3TE50565
	AT4TE20205	AT4TE10490				AT5TE42900	AT3TE50570
	AT4TE20245	AT4TE10675				AT5TE42965	AT3TE50595
	AT4TE20385	AT4TE10980				AT5TE43190	AT3TE50600
	AT4TE20400	AT4TE10985				AT5TE43255	AT3TE50605
	AT4TE20535	AT4TE13035				AT5TE43260	AT3TE50610
	AT4TE20800	AT4TE13070				AT5TE43315	AT3TE50625
	AT4TE20815	AT4TE13280				AT5TE43325	AT3TE50630
	AT4TE21055	AT4TE13485				AT5TE43360	AT3TE50650
	AT4TE21090	AT4TE13490				AT5TE43385	AT3TE50655
	AT4TE21170	AT4TE13505				AT5TE43435	AT3TE50670
	AT4TE21180	AT4TE13510				AT5TE43575	AT3TE50675
	AT4TE21190	AT4TE13565				AT5TE43615	AT3TE50760
	AT4TE21695	AT4TE13990				AT5TE43625	AT3TE50770
	AT4TE22095	AT4TE14130				AT5TE43665	AT3TE50775
	AT4TE22955	AT4TE14135				AT5TE43705	AT3TE50890
	AT4TE22970	AT4TE14295				AT5TE43800	AT3TE50940
	AT4TE23125	AT4TE14540				AT5TE43805	AT3TE51140
	AT4TE23345	AT4TE15005				AT5TE43815	AT3TE51150
	AT4TE24910	AT4TE15025				AT5TE43855	AT3TE51250
	AT4TE25050	AT4TE15030				AT5TE43915	AT3TE51290
	AT4TE25065	AT4TE15255				AT5TE43940	AT3TE51300
	AT4TE25100	AT4TE15260				AT5TE43975	AT3TE51325
	AT4TE25590	AT4TE15270				AT5TE43980	AT3TE51330
	AT4TE29830	AT4TE15365				AT5TE44130	AT3TE51340
	AT4TE32185	AT4TE15380				AT5TE44235	AT3TE51380
	AT4TE39815	AT4TE15405				AT5TE44355	AT3TE51460
	AT4TE44080	AT4TE15410				AT5TE44730	AT3TE51505
	AT4TE44390	AT4TE15415				AT5TE44735	AT3TE51535
	AT4TE50435	AT4TE15420				AT5TE44740	AT3TE51565
	AT4TE54750	AT4TE15430				AT5TE44770	AT3TE51590
	AT4TE67560	AT4TE15440				AT5TE45005	AT3TE51650
	AT5TE08870	AT4TE15555				AT5TE45055	AT3TE51660
	AT5TE14165	AT4TE15565				AT5TE45060	AT3TE51670
	AT5TE18465	AT4TE15580				AT5TE45065	AT3TE51675
	AT5TE18885	AT4TE15585				AT5TE45090	AT3TE51730
	AT5TE20395	AT4TE15665				AT5TE46040	AT3TE51735
	AT5TE22990	AT4TE15670				AT5TE46045	AT3TE51740
	AT5TE23185	AT4TE15750				AT5TE46100	AT3TE51760
	AT5TE31020	AT4TE15810				AT5TE46155	AT3TE51820
	AT5TE33455	AT4TE15820				AT5TE46165	AT3TE51890
	AT5TE34730	AT4TE15825				AT5TE46210	AT3TE51895
	AT5TE35230	AT4TE15835				AT5TE46215	AT3TE51900
	AT5TE35265	AT4TE15870				AT5TE46220	AT3TE51910
	AT5TE36230	AT4TE15875				AT5TE46355	AT3TE52025
	AT5TE36335	AT4TE15890				AT5TE46475	AT3TE52155
	AT5TE36610	AT4TE15945				AT5TE46485	AT3TE52300
	AT5TE36620	AT4TE15955				AT5TE46685	AT3TE52305
	AT5TE36805	AT4TE16060				AT5TE46840	AT3TE52310
	AT5TE36825	AT4TE16080				AT5TE46910	AT3TE52320
	AT5TE36940	AT4TE16085				AT5TE47100	AT3TE52540
	AT5TE36945	AT4TE16165				AT5TE47160	AT3TE52550
	AT5TE37800	AT4TE16270				AT5TE47165	AT3TE52555
	AT5TE37825	AT4TE16380				AT5TE47200	AT3TE52625
	AT5TE37965	AT4TE16390				AT5TE47500	AT3TE52665
	AT5TE38320	AT4TE16400				AT5TE47525	AT3TE52705
	AT5TE38340	AT4TE16475				AT5TE48715	AT3TE52775
	AT5TE38495	AT4TE16500				AT5TE49755	AT3TE52800
	AT5TE38615	AT4TE16510				AT5TE51685	AT3TE52805
	AT5TE38635	AT4TE16565				AT5TE53465	AT3TE53000
	AT5TE38675	AT4TE16640				AT5TE55140	AT3TE53045
	AT5TE38990	AT4TE16645				AT5TE57495	AT3TE53095
	AT5TE38995	AT4TE16725				AT5TE63010	AT3TE53100
	AT5TE39085	AT4TE16745				AT5TE63020	AT3TE53215
	AT5TE39090	AT4TE16750				AT5TE63610	AT3TE53490
	AT5TE39140	AT4TE16900				AT5TE65540	AT3TE53495
	AT5TE39230	AT4TE16945					AT3TE53580
	AT5TE39275	AT4TE16980					AT3TE53590
	AT5TE39315	AT4TE16990					AT3TE53600
	AT5TE39320	AT4TE17100					AT3TE53605
	AT5TE39325	AT4TE17105					AT3TE53615
	AT5TE39425	AT4TE17110					AT3TE53630
	AT5TE39630	AT4TE17115					AT3TE53690
	AT5TE39830	AT4TE17205					AT3TE53745
	AT5TE40295	AT4TE17360					AT3TE53850
	AT5TE40425	AT4TE17470					AT3TE53860
	AT5TE40505	AT4TE17510					AT3TE53865
	AT5TE40510	AT4TE17660					AT3TE53970
	AT5TE40530	AT4TE18060					AT3TE53985
	AT5TE40565	AT4TE18245					AT3TE53990
	AT5TE40575	AT4TE18315					AT3TE53995
	AT5TE40840	AT4TE18330					AT3TE54000
	AT5TE41070	AT4TE18435					AT3TE54005
	AT5TE41135	AT4TE18440					AT3TE54180
	AT5TE41250	AT4TE18445					AT3TE54185
	AT5TE41265	AT4TE18470					AT3TE54330
	AT5TE41270	AT4TE18500					AT3TE54450
	AT5TE41355	AT4TE18505					AT3TE54455
	AT5TE41420	AT4TE18595					AT3TE54500
	AT5TE41425	AT4TE18610					AT3TE54575
	AT5TE41600	AT4TE18625					AT3TE54690
	AT5TE41795	AT4TE18630					AT3TE54695
	AT5TE41865	AT4TE18635					AT3TE54700
	AT5TE41870	AT4TE18640					AT3TE54705
	AT5TE41975	AT4TE18650					AT3TE54710
	AT5TE41980	AT4TE18655					AT3TE54725
	AT5TE42010	AT4TE18665					AT3TE54730
	AT5TE42015	AT4TE18670					AT3TE54735
	AT5TE42025	AT4TE18675					AT3TE54740
	AT5TE42030	AT4TE18705					AT3TE54745
	AT5TE42035	AT4TE18715					AT3TE54760
	AT5TE42135	AT4TE18720					AT3TE54765
	AT5TE42255	AT4TE19135					AT3TE54780
	AT5TE42265	AT4TE19150					AT3TE54815
	AT5TE42270	AT4TE19830					AT3TE54845
	AT5TE42355	AT4TE19915					AT3TE54865
	AT5TE42420	AT4TE19920					AT3TE54985
	AT5TE42440	AT4TE19925					AT3TE55005
	AT5TE42470	AT4TE20075					AT3TE55010
	AT5TE42660	AT4TE20120					AT3TE55155
	AT5TE42710	AT4TE20125					AT3TE55160
	AT5TE42865	AT4TE20245					AT3TE55340
	AT5TE42900	AT4TE20385					AT3TE55355
	AT5TE43190	AT4TE20400					AT3TE55360
	AT5TE43205	AT4TE20745					AT3TE55365
	AT5TE43255	AT4TE20800					AT3TE55370
	AT5TE43260	AT4TE20815					AT3TE55395
	AT5TE43315	AT4TE21055					AT3TE55430
	AT5TE43325	AT4TE21090					AT3TE56630
	AT5TE43360	AT4TE21135					AT3TE56640
	AT5TE43385	AT4TE21140					AT3TE56700
	AT5TE43435	AT4TE21170					AT3TE56710
	AT5TE43575	AT4TE21190					AT3TE57050
	AT5TE43580	AT4TE22955					AT3TE57085
	AT5TE43615	AT4TE22970					AT3TE57090
	AT5TE43620	AT4TE23125					AT3TE57095
	AT5TE43625	AT4TE23345					AT3TE57100
	AT5TE43665	AT4TE25050					AT3TE57105
	AT5TE43705	AT4TE25065					AT3TE57110
	AT5TE43805	AT4TE25100					AT3TE57150
	AT5TE43855	AT4TE25590					AT3TE57160
	AT5TE43910	AT4TE28870					AT3TE57165
	AT5TE43915	AT4TE29830					AT3TE57215
	AT5TE43940	AT4TE32185					AT3TE57275
	AT5TE43975	AT4TE36845					AT3TE57310
	AT5TE43980	AT4TE39815					AT3TE57315
	AT5TE44130	AT4TE40115					AT3TE57345
	AT5TE44235	AT4TE44080					AT3TE57355
	AT5TE44355	AT4TE44390					AT3TE57360
	AT5TE44730	AT4TE44395					AT3TE57395
	AT5TE44735	AT4TE46310					AT3TE57445
	AT5TE44770	AT4TE54700					AT3TE57560
	AT5TE45005	AT4TE67455					AT3TE57565
	AT5TE45055	AT4TE67560					AT3TE57575
	AT5TE45060	AT5TE15640					AT3TE57645
	AT5TE45065	AT5TE18465					AT3TE57780
	AT5TE45075	AT5TE18470					AT3TE58020
	AT5TE45090	AT5TE18475					AT3TE58030
	AT5TE45110	AT5TE18885					AT3TE58495
	AT5TE46040	AT5TE18895					AT3TE58540
	AT5TE46045	AT5TE22990					AT3TE58545
	AT5TE46100	AT5TE23185					AT3TE58575
	AT5TE46105	AT5TE24780					AT3TE58580
	AT5TE46165	AT5TE25460					AT3TE58585
	AT5TE46210	AT5TE26805					AT3TE58605
	AT5TE46215	AT5TE30240					AT3TE58620
	AT5TE46220	AT5TE33315					AT3TE58630
	AT5TE46350	AT5TE33455					AT3TE58655
	AT5TE46355	AT5TE34730					AT3TE58875
	AT5TE46475	AT5TE34960					AT3TE58895
	AT5TE46485	AT5TE35230					AT3TE58900
	AT5TE46685	AT5TE35265					AT3TE59100
	AT5TE46910	AT5TE36335					AT3TE59105
	AT5TE47100	AT5TE36610					AT3TE59155
	AT5TE47115	AT5TE36615					AT3TE59335
	AT5TE47155	AT5TE36620					AT3TE59340
	AT5TE47160	AT5TE36720					AT3TE59345
	AT5TE47165	AT5TE36805					AT3TE59350
	AT5TE47200	AT5TE36825					AT3TE59355
	AT5TE47215	AT5TE36940					AT3TE59450
	AT5TE47500	AT5TE36945					AT3TE59455
	AT5TE47525	AT5TE36970					AT3TE59460
	AT5TE48195	AT5TE36975					AT3TE59465
	AT5TE48550	AT5TE37075					AT3TE59470
	AT5TE48715	AT5TE37085					AT3TE59480
	AT5TE48720	AT5TE37350					AT3TE59485
	AT5TE48725	AT5TE37800					AT3TE59490
	AT5TE49755	AT5TE37825					AT3TE59495
	AT5TE51685	AT5TE37965					AT3TE59500
	AT5TE52845	AT5TE38020					AT3TE59560
	AT5TE53465	AT5TE38285					AT3TE59610
	AT5TE55140	AT5TE38320					AT3TE59620
	AT5TE55925	AT5TE38340					AT3TE59660
	AT5TE57495	AT5TE38495					AT3TE59885
	AT5TE61735	AT5TE38615					AT3TE60155
	AT5TE63010	AT5TE38675					AT3TE60160
	AT5TE63020	AT5TE39090					AT3TE60195
	AT5TE63610	AT5TE39105					AT3TE60200
	AT5TE65540	AT5TE39140					AT3TE60280
	AT5TE66500	AT5TE39230					AT3TE60285
		AT5TE39275					AT3TE60295
		AT5TE39315					AT3TE60385
		AT5TE39320					AT3TE60400
		AT5TE39325					AT3TE60410
		AT5TE39345					AT3TE60425
		AT5TE39420					AT3TE60430
		AT5TE39425					AT3TE60460
		AT5TE39550					AT3TE60525
		AT5TE39590					AT3TE60550
		AT5TE39630					AT3TE60555
		AT5TE39830					AT3TE60560
		AT5TE39850					AT3TE60875
		AT5TE40100					AT3TE61065
		AT5TE40275					AT3TE61070
		AT5TE40295					AT3TE61075
		AT5TE40310					AT3TE61145
		AT5TE40425					AT3TE61155
		AT5TE40505					AT3TE61160
		AT5TE40510					AT3TE61290
		AT5TE40530					AT3TE61520
		AT5TE40535					AT3TE61525
		AT5TE40565					AT3TE61530
		AT5TE40570					AT3TE61535
		AT5TE40575					AT3TE61555
		AT5TE40580					AT3TE61600
		AT5TE41070					AT3TE61610
		AT5TE41355					AT3TE61615
		AT5TE41420					AT3TE61650
		AT5TE41425					AT3TE62025
		AT5TE41600					AT3TE62055
		AT5TE41615					AT3TE62100
		AT5TE41770					AT3TE62215
		AT5TE41795					AT3TE62310
		AT5TE41865					AT3TE62450
		AT5TE41870					AT3TE62570
		AT5TE41975					AT3TE62595
		AT5TE41980					AT3TE62685
		AT5TE42010					AT3TE62735
		AT5TE42015					AT3TE62765
		AT5TE42030					AT3TE62770
		AT5TE42035					AT3TE62775
		AT5TE42135					AT3TE62785
		AT5TE42265					AT3TE62940
		AT5TE42355					AT3TE62975
		AT5TE42420					AT3TE63035
		AT5TE42440					AT3TE63155
		AT5TE42470					AT3TE63165
		AT5TE42710					AT3TE63180
		AT5TE42900					AT3TE63205
		AT5TE42965					AT3TE63215
		AT5TE43060					AT3TE63395
		AT5TE43070					AT3TE63400
		AT5TE43080					AT3TE63405
		AT5TE43190					AT3TE63465
		AT5TE43205					AT3TE63540
		AT5TE43260					AT3TE64215
		AT5TE43315					AT3TE64435
		AT5TE43325					AT3TE65175
		AT5TE43360					AT3TE66875
		AT5TE43375					AT3TE66885
		AT5TE43385					AT3TE66890
		AT5TE43435					AT3TE66895
		AT5TE43575					AT3TE66900
		AT5TE43580					AT3TE67295
		AT5TE43615					AT3TE67325
		AT5TE43625					AT3TE67445
		AT5TE43665					AT3TE67540
		AT5TE43705					AT3TE67635
		AT5TE43800					AT3TE68090
		AT5TE43805					AT3TE69350
		AT5TE43815					AT3TE70590
		AT5TE43910					AT3TE70635
		AT5TE43915					AT3TE72000
		AT5TE43940					AT3TE82555
		AT5TE43975					AT3TE90530
		AT5TE43980					AT3TE92345
		AT5TE44130					AT3TE92795
		AT5TE44200					AT3TE94220
		AT5TE44235					AT4TE04415
		AT5TE44280					AT4TE05190
		AT5TE44355					AT4TE06710
		AT5TE44730					AT4TE06990
		AT5TE44735					AT4TE07415
		AT5TE44740					AT4TE07420
		AT5TE44770					AT4TE08130
		AT5TE45005					AT4TE08445
		AT5TE45055					AT4TE08450
		AT5TE45060					AT4TE08465
		AT5TE45065					AT4TE08475
		AT5TE45090					AT4TE08850
		AT5TE45110					AT4TE08980
		AT5TE46100					AT4TE08990
		AT5TE46155					AT4TE08995
		AT5TE46160					AT4TE09000
		AT5TE46210					AT4TE09010
		AT5TE46215					AT4TE09055
		AT5TE46220					AT4TE09060
		AT5TE46475					AT4TE09080
		AT5TE46485					AT4TE09085
		AT5TE46840					AT4TE09135
		AT5TE46855					AT4TE09180
		AT5TE46910					AT4TE09245
		AT5TE46970					AT4TE09295
		AT5TE47100					AT4TE09310
		AT5TE47130					AT4TE09315
		AT5TE47160					AT4TE09320
		AT5TE47165					AT4TE09385
		AT5TE47170					AT4TE09455
		AT5TE47200					AT4TE09460
		AT5TE47205					AT4TE09465
		AT5TE47220					AT4TE09480
		AT5TE47225					AT4TE09505
		AT5TE47500					AT4TE09510
		AT5TE47750					AT4TE09560
		AT5TE47755					AT4TE09565
		AT5TE48190					AT4TE09570
		AT5TE48195					AT4TE09580
		AT5TE48205					AT4TE09735
		AT5TE48550					AT4TE09780
		AT5TE48715					AT4TE09800
		AT5TE48720					AT4TE09805
		AT5TE48725					AT4TE09810
		AT5TE48820					AT4TE09825
		AT5TE49130					AT4TE09845
		AT5TE49245					AT4TE09995
		AT5TE49250					AT4TE10175
		AT5TE49755					AT4TE10185
		AT5TE50155					AT4TE10210
		AT5TE50380					AT4TE10345
		AT5TE50965					AT4TE10350
		AT5TE51685					AT4TE10490
		AT5TE52400					AT4TE10585
		AT5TE52845					AT4TE10600
		AT5TE52850					AT4TE10675
		AT5TE52855					AT4TE10980
		AT5TE53465					AT4TE10985
		AT5TE54510					AT4TE11390
		AT5TE54515					AT4TE12105
		AT5TE54525					AT4TE13035
		AT5TE55140					AT4TE13070
		AT5TE55555					AT4TE13150
		AT5TE55925					AT4TE13280
		AT5TE57495					AT4TE13290
		AT5TE58755					AT4TE13450
		AT5TE61735					AT4TE13485
		AT5TE63610					AT4TE13490
		AT5TE64600					AT4TE13495
		AT5TE65370					AT4TE13505
		AT5TE65540					AT4TE13510
		AT5TE66495					AT4TE13525
		AT5TE66500					AT4TE13555
		AT5TE74320					AT4TE13565
							AT4TE13985
							AT4TE13990
							AT4TE14035
							AT4TE14130
							AT4TE14135
							AT4TE14295
							AT4TE14540
							AT4TE15005
							AT4TE15025
							AT4TE15030
							AT4TE15195
							AT4TE15255
							AT4TE15260
							AT4TE15270
							AT4TE15280
							AT4TE15285
							AT4TE15365
							AT4TE15380
							AT4TE15400
							AT4TE15405
							AT4TE15410
							AT4TE15415
							AT4TE15420
							AT4TE15430
							AT4TE15435
							AT4TE15440
							AT4TE15555
							AT4TE15565
							AT4TE15570
							AT4TE15580
							AT4TE15585
							AT4TE15615
							AT4TE15665
							AT4TE15670
							AT4TE15685
							AT4TE15750
							AT4TE15755
							AT4TE15805
							AT4TE15810
							AT4TE15820
							AT4TE15825
							AT4TE15835
							AT4TE15870
							AT4TE15875
							AT4TE15890
							AT4TE15940
							AT4TE15945
							AT4TE15955
							AT4TE16060
							AT4TE16080
							AT4TE16085
							AT4TE16165
							AT4TE16175
							AT4TE16270
							AT4TE16380
							AT4TE16390
							AT4TE16400
							AT4TE16500
							AT4TE16510
							AT4TE16560
							AT4TE16565
							AT4TE16570
							AT4TE16640
							AT4TE16645
							AT4TE16725
							AT4TE16745
							AT4TE16750
							AT4TE16845
							AT4TE16870
							AT4TE16900
							AT4TE16925
							AT4TE16945
							AT4TE16980
							AT4TE16990
							AT4TE17070
							AT4TE17080
							AT4TE17085
							AT4TE17090
							AT4TE17100
							AT4TE17110
							AT4TE17115
							AT4TE17150
							AT4TE17205
							AT4TE17240
							AT4TE17360
							AT4TE17470
							AT4TE17480
							AT4TE17500
							AT4TE17505
							AT4TE17510
							AT4TE17660
							AT4TE18055
							AT4TE18060
							AT4TE18245
							AT4TE18310
							AT4TE18315
							AT4TE18330
							AT4TE18365
							AT4TE18435
							AT4TE18440
							AT4TE18445
							AT4TE18470
							AT4TE18500
							AT4TE18505
							AT4TE18510
							AT4TE18595
							AT4TE18610
							AT4TE18615
							AT4TE18625
							AT4TE18630
							AT4TE18635
							AT4TE18640
							AT4TE18650
							AT4TE18655
							AT4TE18665
							AT4TE18670
							AT4TE18675
							AT4TE18680
							AT4TE18685
							AT4TE18705
							AT4TE18710
							AT4TE18715
							AT4TE18720
							AT4TE19030
							AT4TE19135
							AT4TE19150
							AT4TE19470
							AT4TE19655
							AT4TE19830
							AT4TE19835
							AT4TE19910
							AT4TE19915
							AT4TE19920
							AT4TE19925
							AT4TE20075
							AT4TE20120
							AT4TE20125
							AT4TE20205
							AT4TE20245
							AT4TE20385
							AT4TE20400
							AT4TE20535
							AT4TE20745
							AT4TE20800
							AT4TE20815
							AT4TE21055
							AT4TE21090
							AT4TE21135
							AT4TE21140
							AT4TE21170
							AT4TE21180
							AT4TE21185
							AT4TE21190
							AT4TE21200
							AT4TE21900
							AT4TE22280
							AT4TE22950
							AT4TE22955
							AT4TE22970
							AT4TE23125
							AT4TE23345
							AT4TE23350
							AT4TE23410
							AT4TE23735
							AT4TE24910
							AT4TE25050
							AT4TE25065
							AT4TE25100
							AT4TE25590
							AT4TE27640
							AT4TE27915
							AT4TE28870
							AT4TE29830
							AT4TE32185
							AT4TE32835
							AT4TE36845
							AT4TE39815
							AT4TE40115
							AT4TE44080
							AT4TE44390
							AT4TE44395
							AT4TE46310
							AT4TE54700
							AT4TE56270
							AT4TE67455
							AT4TE67560
							AT5TE14165
							AT5TE15640
							AT5TE18465
							AT5TE18470
							AT5TE18475
							AT5TE18885
							AT5TE18895
							AT5TE18900
							AT5TE20430
							AT5TE22990
							AT5TE23185
							AT5TE25460
							AT5TE26805
							AT5TE29995
							AT5TE30240
							AT5TE31020
							AT5TE33315
							AT5TE33455
							AT5TE34730
							AT5TE34960
							AT5TE35230
							AT5TE35265
							AT5TE35950
							AT5TE36080
							AT5TE36085
							AT5TE36160
							AT5TE36335
							AT5TE36530
							AT5TE36610
							AT5TE36615
							AT5TE36620
							AT5TE36720
							AT5TE36735
							AT5TE36805
							AT5TE36825
							AT5TE36845
							AT5TE36855
							AT5TE36940
							AT5TE36945
							AT5TE36970
							AT5TE36975
							AT5TE37075
							AT5TE37085
							AT5TE37175
							AT5TE37660
							AT5TE37665
							AT5TE37800
							AT5TE37825
							AT5TE37965
							AT5TE38020
							AT5TE38285
							AT5TE38320
							AT5TE38340
							AT5TE38495
							AT5TE38615
							AT5TE38635
							AT5TE38675
							AT5TE39085
							AT5TE39090
							AT5TE39140
							AT5TE39230
							AT5TE39235
							AT5TE39245
							AT5TE39275
							AT5TE39315
							AT5TE39320
							AT5TE39325
							AT5TE39345
							AT5TE39420
							AT5TE39425
							AT5TE39550
							AT5TE39590
							AT5TE39630
							AT5TE39830
							AT5TE39850
							AT5TE40000
							AT5TE40100
							AT5TE40105
							AT5TE40110
							AT5TE40275
							AT5TE40295
							AT5TE40310
							AT5TE40315
							AT5TE40320
							AT5TE40425
							AT5TE40505
							AT5TE40510
							AT5TE40520
							AT5TE40525
							AT5TE40530
							AT5TE40535
							AT5TE40565
							AT5TE40570
							AT5TE40575
							AT5TE40580
							AT5TE40835
							AT5TE40840
							AT5TE41070
							AT5TE41110
							AT5TE41135
							AT5TE41250
							AT5TE41315
							AT5TE41355
							AT5TE41395
							AT5TE41415
							AT5TE41420
							AT5TE41425
							AT5TE41545
							AT5TE41550
							AT5TE41600
							AT5TE41615
							AT5TE41770
							AT5TE41795
							AT5TE41865
							AT5TE41870
							AT5TE41975
							AT5TE41980
							AT5TE42010
							AT5TE42015
							AT5TE42025
							AT5TE42030
							AT5TE42035
							AT5TE42040
							AT5TE42135
							AT5TE42190
							AT5TE42250
							AT5TE42255
							AT5TE42260
							AT5TE42265
							AT5TE42270
							AT5TE42320
							AT5TE42330
							AT5TE42355
							AT5TE42360
							AT5TE42420
							AT5TE42435
							AT5TE42440
							AT5TE42470
							AT5TE42660
							AT5TE42680
							AT5TE42710
							AT5TE42850
							AT5TE42855
							AT5TE42860
							AT5TE42865
							AT5TE42900
							AT5TE42920
							AT5TE42925
							AT5TE42930
							AT5TE42940
							AT5TE42965
							AT5TE43060
							AT5TE43070
							AT5TE43075
							AT5TE43080
							AT5TE43190
							AT5TE43205
							AT5TE43215
							AT5TE43255
							AT5TE43260
							AT5TE43275
							AT5TE43290
							AT5TE43310
							AT5TE43315
							AT5TE43325
							AT5TE43360
							AT5TE43375
							AT5TE43385
							AT5TE43435
							AT5TE43450
							AT5TE43520
							AT5TE43575
							AT5TE43580
							AT5TE43615
							AT5TE43620
							AT5TE43625
							AT5TE43660
							AT5TE43665
							AT5TE43705
							AT5TE43800
							AT5TE43805
							AT5TE43815
							AT5TE43855
							AT5TE43910
							AT5TE43915
							AT5TE43940
							AT5TE43975
							AT5TE43980
							AT5TE43990
							AT5TE44130
							AT5TE44185
							AT5TE44200
							AT5TE44205
							AT5TE44235
							AT5TE44280
							AT5TE44310
							AT5TE44355
							AT5TE44365
							AT5TE44385
							AT5TE44730
							AT5TE44735
							AT5TE44740
							AT5TE44750
							AT5TE44770
							AT5TE45000
							AT5TE45005
							AT5TE45055
							AT5TE45060
							AT5TE45065
							AT5TE45075
							AT5TE45080
							AT5TE45090
							AT5TE45110
							AT5TE46040
							AT5TE46045
							AT5TE46100
							AT5TE46105
							AT5TE46155
							AT5TE46160
							AT5TE46210
							AT5TE46215
							AT5TE46220
							AT5TE46310
							AT5TE46475
							AT5TE46485
							AT5TE46685
							AT5TE46815
							AT5TE46820
							AT5TE46825
							AT5TE46835
							AT5TE46840
							AT5TE46850
							AT5TE46855
							AT5TE46860
							AT5TE46910
							AT5TE46970
							AT5TE47100
							AT5TE47105
							AT5TE47115
							AT5TE47130
							AT5TE47155
							AT5TE47160
							AT5TE47165
							AT5TE47170
							AT5TE47200
							AT5TE47205
							AT5TE47215
							AT5TE47220
							AT5TE47225
							AT5TE47500
							AT5TE47525
							AT5TE47750
							AT5TE47755
							AT5TE48190
							AT5TE48195
							AT5TE48205
							AT5TE48550
							AT5TE48715
							AT5TE48720
							AT5TE48725
							AT5TE48820
							AT5TE48930
							AT5TE49130
							AT5TE49245
							AT5TE49755
							AT5TE50150
							AT5TE50155
							AT5TE50380
							AT5TE50960
							AT5TE50965
							AT5TE51685
							AT5TE52400
							AT5TE52845
							AT5TE52850
							AT5TE52855
							AT5TE53035
							AT5TE53465
							AT5TE54505
							AT5TE54510
							AT5TE54515
							AT5TE54525
							AT5TE55140
							AT5TE55555
							AT5TE55925
							AT5TE57495
							AT5TE58750
							AT5TE58755
							AT5TE61735
							AT5TE63610
							AT5TE64600
							AT5TE65370
							AT5TE65540
							AT5TE66495
							AT5TE66500
							AT5TE66505
							AT5TE74320
							AT5TE78770
							AT5TE83215
