# Supplementary material for: DNA Methyltransferases Are Required to Induce Heterochromatic Re-Replication in Arabidopsis
Source: PLoS Genet. 2012 Jul 5;8(7):e1002808. doi: 10.1371/journal.pgen.1002808 (PMC3390372; doi:10.1371/journal.pgen.1002808)
Supplement: Table S2 — Primers used for quantitative PCR experiments. (XLS) [file pgen.1002808.s015.xls]

## Sheet: Sheet1
Table S2. Primers used for quantitative PCR experiments.
gene	name	primers	sequence
AT5G09810	ACTIN	JP2452	TCGTGGTGGTGAGTTTGTTAC
		JP2453	CAGCATCATCACAAGCATCC
AT4G21070	BRCA1	JP6523	CATGTGCCTTTTGTCAGTGTTC
		JP6524	TGGAGCCCATTCAGCACAGTTT
AT5G20850	RAD51	JP7554	ACAGAGTTATATGGTGAGTTCC
		JP7487	ATCCTTGCAATCTGTTACACC
AT3G52115	AtGR1	JP7930	AGTCCCAACATACTTTTCTCTGC
		JP8329	CTATACCTTTCAAATTCTCCCTCTC
